# Supplementary material for: No Remdesivir Resistance Observed in the Phase 3 Severe and Moderate COVID-19 SIMPLE Trials
Source: Viruses. 2024 Mar 31;16(4):546. doi: 10.3390/v16040546 (PMC11053423; doi:10.3390/v16040546)
Supplement: Supplementary file 1 [file viruses-16-00546-s001.zip]

Archive with 1 entries (1 files):
- viruses-2924704-supplementary.pdf
